# Supplementary material for: Validation study of Boil & Spin Malachite Green Loop Mediated Isothermal Amplification (B&S MG-LAMP) versus microscopy for malaria detection in the Peruvian Amazon
Source: PLoS One. 2021 Oct 25;16(10):e0258722. doi: 10.1371/journal.pone.0258722 (PMC8544869; doi:10.1371/journal.pone.0258722)
Supplement: S2 Table — (XLSX) [file pone.0258722.s004.xlsx]

## Sheet: Passive surveillance
Validation study of B&S MG-LAMP versus microscopy for malaria diagnosis in the Peruvian Amazon - Passive surveillance results
ID	Study	Date	Expert microscopy	Microscopy asexual parasite quantification ( par/µL)	Field microscopy	genus B&S MG-LAMP	species-specific B&S MG-LAMP	nested-PCR	Genus PET-PCR (Parasites/µL)	P.falciparum PET-PCR (Parasites/µL)	P.vivax PET-PCR (Parasites/µL)
1	1st passive surveillance study	2019-11-13	Negative	0	Negative	Negative	Negative	Negative	0	0	0
2	1st passive surveillance study	2019-11-12	Negative	0	Negative	Positive	Negative	Pv	2.25	0	0.911
3	1st passive surveillance study	2019-11-06	Negative	0	Negative	Negative	Negative	Negative	0	0	0
4	1st passive surveillance study	2019-11-12	Negative	0	Negative	Negative	Negative	Negative	0	0	0
5	1st passive surveillance study	2019-11-05	Negative	0	Negative	Negative	Negative	Pv	0.563	0	0.3742
6	1st passive surveillance study	2019-10-30	Pv	4286	Pv	Positive	Pv	Pv	26240	0	8447
7	1st passive surveillance study	2019-11-12	Pv	10098	Pv	Positive	Pv	Pv	65910	0	48880
8	1st passive surveillance study	2019-10-30	Negative	0	Negative	Negative	Negative	Negative	0	0	0
9	1st passive surveillance study	2019-10-28	Negative	0	Negative	Negative	Negative	Negative	0	0	0
10	1st passive surveillance study	2019-11-05	Negative	0	Negative	Negative	Negative	Negative	0	0	0
11	1st passive surveillance study	2019-10-21	Negative	0	Negative	Negative	Negative	Negative	0	0	0
12	1st passive surveillance study	2019-10-21	Negative	0	Negative	Negative	Negative	Negative	0.6188	0	0.5992
13	1st passive surveillance study	2019-10-29	Negative	0	Negative	Negative	Negative	Negative	0	0	0
14	1st passive surveillance study	2019-10-22	Pv	6300	Pv	Positive	Pv	Pv	54800	0	15070
15	1st passive surveillance study	2019-10-21	Negative	0	Negative	Negative	Negative	Negative	0.3368	0	0.172
16	1st passive surveillance study	2019-10-18	Negative	0	Negative	Negative	Negative	Negative	0	0	0
17	1st passive surveillance study	2019-10-21	Pv	1463	Pv	Positive	Pv	Pv	6148	0	5872
18	1st passive surveillance study	2019-10-18	Negative	0	Negative	Negative	Negative	Negative	0	0	0
19	1st passive surveillance study	2019-10-24	Negative	0	Negative	Negative	Negative	Pv	0	0	0
20	1st passive surveillance study	2019-10-22	Negative	0	Negative	Negative	Negative	Negative	0	0	0
21	1st passive surveillance study	2019-10-11	Pv	5885	Pv	Positive	Pv	Pv	40650	0	11140
22	1st passive surveillance study	2019-10-17	Negative	0	Negative	Negative	Negative	Negative	0	0	0
23	1st passive surveillance study	2019-10-16	Negative	0	Negative	Negative	Negative	Negative	0	0	0
24	1st passive surveillance study	2019-10-10	Pv	1234	Pv	Positive	Pv	Pv	19050	0	7790
25	1st passive surveillance study	2019-10-10	Pv	96	Pv	Positive	Pv	Pv	650.6	0	208.6
26	1st passive surveillance study	2019-10-09	Pv	466	Pv	Positive	Pv	Pv	3234	0	1219
27	1st passive surveillance study	2019-10-04	Negative	0	Negative	Negative	Negative	Negative	0	0	0
28	1st passive surveillance study	2019-10-03	Pv	12537	Pv	Positive	Pv	Pv	101800	0	35110
29	1st passive surveillance study	2019-10-03	Pv	40882	Pv	Positive	Pv	Pv	159600	0	60160
30	1st passive surveillance study	2019-10-09	Pv	532	Pv	Positive	Pv	Pv	1938	0	459.5
31	1st passive surveillance study	2019-10-04	Negative	0	Negative	Negative	Negative	Negative	0	0	0
32	1st passive surveillance study	2019-10-09	Pv	3659	Pv	Positive	Pv	Pv	21100	0	8841
33	1st passive surveillance study	2019-09-13	Negative	0	Negative	Negative	Negative	Negative	0	0	0
34	1st passive surveillance study	2019-10-02	Negative	0	Negative	Negative	Negative	Negative	0	0	0
35	1st passive surveillance study	2019-10-01	Pv	2400	Pv	Positive	Pv	Pv	7368	0	2293
36	1st passive surveillance study	2019-10-01	Negative	0	Negative	Negative	Negative	Pv	3.22	0	0.5126
37	1st passive surveillance study	2019-09-12	Negative	0	Negative	Negative	Negative	Negative	0.3377	0	0
38	1st passive surveillance study	2019-09-16	Negative	0	Negative	Negative	Negative	Negative	0	0	0
39	1st passive surveillance study	2019-09-09	Negative	0	Negative	Negative	Negative	Negative	0	0	0
40	1st passive surveillance study	2019-09-03	Pv	4327	Pv	Positive	Pv	Pv	20250	0	4676
41	1st passive surveillance study	2019-08-27	Pv	1449	Pv	Positive	Pv	Pv	6510	0	1506
42	1st passive surveillance study	2019-08-27	Pv	5828	Pv	Positive	Pv	Pv	24500	0	3812
43	1st passive surveillance study	2019-09-06	Pv	240	Pv	Positive	Pv	Pv	859.9	0	294.8
44	1st passive surveillance study	2019-09-06	Negative	0	Negative	Negative	Negative	Negative	0	0	0
45	1st passive surveillance study	2019-09-05	Negative	0	Negative	Negative	Negative	Negative	0	0	0
46	1st passive surveillance study	2019-08-26	Pv	61773	Pv	Positive	Pv	Pv	821500	0	102900
47	1st passive surveillance study	2019-08-12	Negative	0	Negative	Negative	Negative	Negative	0	0	0
48	1st passive surveillance study	2019-09-03	Pv	4019	Pv	Positive	Pv	Pv	24550	0	5847
49	1st passive surveillance study	2019-08-27	Negative	0	Negative	Negative	Negative	Negative	0	0	0
50	1st passive surveillance study	2019-08-05	Pv	632	Pv	Positive	Pv	Pv	8089	0	1594
51	1st passive surveillance study	2019-07-09	Negative	0	Negative	Negative	Negative	Negative	0	0	0
52	1st passive surveillance study	2019-07-09	Pv	19391	Pv	Positive	Pv	Pv	18460	0	43640
53	1st passive surveillance study	2019-07-12	Pf	971	Pf	Positive	Pf	Pf	405.9	358.5	0
54	1st passive surveillance study	2019-07-12	Negative	0	Negative	Negative	Negative	Negative	0	0	0
55	1st passive surveillance study	2019-07-05	Negative	0	Negative	Negative	Negative	Negative	0	0	0
56	1st passive surveillance study	2019-07-01	Negative	0	Negative	Negative	Negative	Negative	0	0	0
57	1st passive surveillance study	2019-08-05	Negative	0	Negative	Negative	Negative	Negative	0	0	0
58	1st passive surveillance study	2019-07-02	Negative	0	Negative	Negative	Negative	Negative	0	0	0
59	1st passive surveillance study	2019-07-01	Negative	0	Negative	Negative	Negative	Negative	0	0	0
60	1st passive surveillance study	2019-07-08	Negative	0	Negative	Negative	Negative	Negative	0	0	0
61	1st passive surveillance study	2019-08-29	Pv	12	Negative	Negative	Negative	Pv	3.74	0	1.57
62	1st passive surveillance study	2019-06-21	Negative	0	Negative	Negative	Negative	Negative	0	0	0
63	1st passive surveillance study	2019-07-08	Pv	4737	Pv	Positive	Pv	Pv	4923	0	12220
64	1st passive surveillance study	2019-06-13	Pv	6900	Pv	Positive	Pv	Pv	8841	0	7159
65	1st passive surveillance study	2019-06-12	Negative	0	Negative	Negative	Negative	Negative	0	0	0
66	1st passive surveillance study	2019-06-25	Negative	0	Negative	Negative	Negative	Negative	0	0	0
67	1st passive surveillance study	2019-06-21	Negative	0	Negative	Negative	Negative	Negative	0	0	0
68	1st passive surveillance study	2019-06-10	Pf/Pv	.	Pf	Positive	Pf	Pf	364.1	786.3	0
69	1st passive surveillance study	2019-06-25	Negative	0	Negative	Negative	Negative	Negative	0	0	0
70	1st passive surveillance study	2019-06-10	Pv	5550	Pv	Positive	Pv	Pv	4146	0	6917
71	1st passive surveillance study	2019-06-06	Negative	0	Negative	Negative	Negative	Negative	0	0	0
72	1st passive surveillance study	2019-06-19	Pv	2203	Pv	Positive	Pv	Pv	3899	0	11790
73	1st passive surveillance study	2019-06-18	Negative	0	Negative	Negative	Negative	Negative	0	0	0
74	1st passive surveillance study	2019-06-05	Pv	4875	Pv	Positive	Pv	Pv	3307	0	3964
75	1st passive surveillance study	2019-06-04	Pv	7464	Pv	Positive	Pv	Pv	9235	0	20600
76	1st passive surveillance study	2019-06-18	Negative	0	Negative	Negative	Negative	Pv	0.343	0.4119	0.6927
77	1st passive surveillance study	2019-06-04	Negative	0	Negative	Negative	Negative	Negative	0	0	0
78	1st passive surveillance study	2019-05-30	Negative	0	Negative	Negative	Negative	Negative	0	0	0
79	1st passive surveillance study	2019-06-04	Pv	8176	Pv	Positive	Pv	Pv	13380	0	37730
80	1st passive surveillance study	2019-05-28	Pv	1005	Pv	Positive	Pv	Pv	736.1	0	1839
81	1st passive surveillance study	2019-05-31	Pv	2353	Pv	Positive	Pv	Pv	1729	0	3484
82	1st passive surveillance study	2019-05-31	Pv	1636	Pv	Positive	Pv	Pv	1725	0	4600
83	1st passive surveillance study	2019-05-24	Negative	0	Negative	Negative	Negative	Negative	0	0	0
84	1st passive surveillance study	2019-05-24	Pv	414	Pv	Positive	Pv	Pv	316.1	0	562.1
85	1st passive surveillance study	2019-05-31	Pv	18732	Pv	Positive	Pv	Pv	30560	0	61080
86	1st passive surveillance study	2018-05-28	Negative	0	Negative	Negative	Negative	Negative	0.03983	0	0
87	1st passive surveillance study	2019-05-22	Pv	7171	Pv	Positive	Pv	Pv	11410	0	33360
88	1st passive surveillance study	2019-05-20	Negative	0	Negative	Negative	Negative	Negative	0	0	0
89	1st passive surveillance study	2019-05-30	Negative	0	Negative	Negative	Negative	Negative	0	0	0
90	1st passive surveillance study	2019-05-24	Negative	0	Negative	Positive	Pv	Pv	1.64	0	3.99
91	1st passive surveillance study	2019-05-20	Negative	0	Negative	Negative	Negative	Negative	0	0	0
92	1st passive surveillance study	2019-05-22	Negative	0	Negative	Negative	Negative	Negative	0	0	0
93	1st passive surveillance study	2019-05-20	Negative	0	Negative	Negative	Negative	Negative	0	0	0
94	1st passive surveillance study	2019-05-20	Negative	0	Negative	Negative	Negative	Negative	0	0	0
95	1st passive surveillance study	2019-05-16	Pv	120	Pv	Positive	Pv	Pv	155.8	0	354.2
96	1st passive surveillance study	2019-05-14	Pv	18900	Pv	Positive	Pv	Pv	11540	0	50580
97	1st passive surveillance study	2019-05-13	Negative	0	Negative	Negative	Negative	Negative	0	0	0
98	1st passive surveillance study	2019-05-17	Negative	0	Negative	Negative	Negative	Negative	0	0	0
99	1st passive surveillance study	2019-05-15	Pv	6177	Pv	Positive	Pv	Pv	5207	0	16780
100	1st passive surveillance study	2019-05-16	Pv	11733	Pv	Positive	Pv	Pv	15650	0	33120
101	1st passive surveillance study	2019-05-14	Negative	0	Negative	Negative	Negative	Negative	0	0	0
102	1st passive surveillance study	2019-05-07	Negative	0	Negative	Negative	Negative	Negative	0	0	0
103	1st passive surveillance study	2019-05-09	Pv	2453	Pv	Positive	Pv	Pv	2958	0	6367
104	1st passive surveillance study	2019-05-09	Pv	1940	Pv	Positive	Pv	Pv	4327	0	7171
105	1st passive surveillance study	2019-05-07	Negative	0	Negative	Negative	Negative	Negative	0	0	0
106	1st passive surveillance study	2019-05-07	Pv	1722	Pv	Positive	Pv	Pv	507.8	0	3847
107	1st passive surveillance study	2019-05-10	Negative	0	Negative	Negative	Negative	Negative	0	0	0
108	1st passive surveillance study	2019-05-09	Pv	14340	Pv	Positive	Pv	Pv	13400	0	39580
109	1st passive surveillance study	2019-05-06	Negative	0	Negative	Negative	Negative	Negative	0	0	0
110	1st passive surveillance study	2019-04-29	Pv	9904	Pv	Positive	Pv	Pv	7550	0	19370
111	1st passive surveillance study	2019-04-29	Pv	11913	Pv	Positive	Pv	Pv	11010	0	29640
112	1st passive surveillance study	2019-05-08	Negative	0	Negative	Negative	Negative	Negative	0	0	0
113	1st passive surveillance study	2019-05-06	Negative	0	Negative	Negative	Negative	Negative	0.3304	0	0.5719
114	1st passive surveillance study	2019-05-03	Pv	900	Pv	Positive	Pv	Pv	983.6	0	2910
115	1st passive surveillance study	2019-04-24	Negative	0	Negative	Negative	Negative	Negative	0	0	0
116	1st passive surveillance study	2019-05-02	Pv	3265	Pv	Positive	Pv	Pv	3467	0	9623
117	1st passive surveillance study	2019-04-23	Pv	2067	Pv	Positive	Pv	Pv	19830	0	49940
118	1st passive surveillance study	2019-04-23	Pv	2738	Pv	Positive	Pv	Pv	2448	0	6978
119	1st passive surveillance study	2019-04-01	Pv	48	Pv	Positive	Pv	Pv	28.3	0	48.95
120	1st passive surveillance study	2019-04-24	Negative	0	Negative	Negative	Negative	Negative	0	0	0
121	1st passive surveillance study	2019-04-03	Negative	0	Negative	Negative	Negative	Negative	0	0	0
122	1st passive surveillance study	2019-04-17	Negative	0	Negative	Negative	Negative	Negative	0	0	0
123	1st passive surveillance study	2019-04-26	Pv	39320	Pv	Positive	Pv	Pv	51020	0	83900
124	1st passive surveillance study	2019-04-23	Negative	0	Negative	Negative	Negative	Negative	0	0	0
125	1st passive surveillance study	2019-04-15	Negative	0	Negative	Positive	Pf	Pf/Pv	1.18	2.08	0.8349
126	1st passive surveillance study	2019-04-12	Negative	0	Negative	Negative	Negative	Negative	0	0	0
127	1st passive surveillance study	2019-04-17	Pv	606	Pv	Positive	Pv	Pv	489.6	0	650.6
128	1st passive surveillance study	2019-04-12	Pv	1500	Pv	Positive	Pv	Pv	2239	0	1873
129	1st passive surveillance study	2019-04-09	Pf	48	Pf	Positive	Pf	Pf/Pv	35.87	124.3	0.609
130	1st passive surveillance study	2019-04-12	Negative	0	Negative	Negative	Negative	Negative	0	0	0
131	1st passive surveillance study	2019-04-08	Pv	3144	Pv	Positive	Pv	Pv	3597	0	7255
132	1st passive surveillance study	2019-04-17	Pv	861	Pv	Positive	Pv	Pv	704.5	0	1184
133	1st passive surveillance study	2019-04-12	Pv	9932	Pv	Positive	Pv	Pv	17050	0	35190
134	1st passive surveillance study	2019-04-04	Negative	0	Negative	Negative	Negative	Negative	0	0	0
135	1st passive surveillance study	2019-04-03	Negative	0	Negative	Negative	Negative	Negative	0	0	0
136	1st passive surveillance study	2019-04-01	Pv	12000	Pv	Positive	Pv	Pv	16550	0	39760
137	1st passive surveillance study	2019-04-04	Negative	0	Negative	Negative	Negative	Negative	0	0	0
138	1st passive surveillance study	2019-03-29	Negative	0	Pf	Negative	Negative	Negative	0	0	0
139	1st passive surveillance study	2019-03-26	Pv	4248	Pv	Positive	Pv	Pv	4501	0	11320
140	1st passive surveillance study	2019-03-25	Pv	33173	Pv	Positive	Pv	Pv	41090	0	116400
141	1st passive surveillance study	2019-03-22	Pv	4118	Pv	Positive	Pv	Pv	1645	0	3753
142	1st passive surveillance study	2019-03-27	Pv	2228	Pv	Positive	Pv	Pv	3396	0	7573
143	1st passive surveillance study	2019-03-20	Pv	5397	Pv	Positive	Pv	Pv	4299	0	14720
144	1st passive surveillance study	2019-03-18	Pv	5473	Pv	Positive	Pv	Pv	4308	0	8541
145	1st passive surveillance study	2019-03-26	Pv	36176	Pv	Positive	Pv	Pv	56890	0	107300
146	1st passive surveillance study	2019-03-22	Pv	192	Pv	Positive	Pv	Pv	114.9	0	256.3
147	1st passive surveillance study	2019-03-21	Negative	0	Negative	Negative	Negative	Negative	0	0	0
148	1st passive surveillance study	2019-03-18	Pv	3188	Pv	Positive	Pv	Pv	2898	0	6694
149	1st passive surveillance study	2019-03-15	Negative	0	Negative	Negative	Negative	Negative	0	0	0
150	1st passive surveillance study	2019-03-19	Pv	1756	Pv	Positive	Pv	Pv	1582	0	3449
151	1st passive surveillance study	2019-03-07	Pv	41340	Pv	Positive	Pv	Pv	52260	0	83030
152	1st passive surveillance study	2019-03-04	Pv	3192	Pv	Positive	Pv	Pv	2136	0	4404
153	1st passive surveillance study	2019-03-11	Pv	3192	Pv	Positive	Pv	Pv	3613	0	4527
154	1st passive surveillance study	2019-03-06	Pv	3229	Pv	Positive	Pv	Pv	2335	0	8188
155	1st passive surveillance study	2019-03-20	Negative	0	Negative	Negative	Negative	Negative	0.04455	0	0
156	1st passive surveillance study	2019-02-27	Pv	13714	Pv	Positive	Pv	Pv	15480	0	32060
157	1st passive surveillance study	2019-02-21	Pv	7094	Pv	Positive	Pv	Pv	10620	0	17730
158	1st passive surveillance study	2019-02-21	Pv	390	Pv	Positive	Pv	Pv	348.3	0	462.7
159	1st passive surveillance study	2019-02-13	Pv	40099	Pv	Positive	Pv	Pv	30490	0	87550
160	1st passive surveillance study	2019-02-14	Pv	6706	Pv	Positive	Pv	Pv	5310	0	23530
161	1st passive surveillance study	2019-02-12	Pv	12377	Pv	Positive	Pv	Pv	22420	0	57530
162	1st passive surveillance study	2019-02-08	Negative	0	Negative	Negative	Negative	Negative	0	0	0
163	1st passive surveillance study	2019-02-07	Pv	11457	Pv	Positive	Pv	Pv	16730	0	31080
164	1st passive surveillance study	2019-03-11	Pv	15388	Pv	Positive	Pv	Pv	18790	0	58740
165	1st passive surveillance study	2019-02-13	Pv	3190	Pv	Positive	Pv	Pv	4942	0	9166
166	1st passive surveillance study	2019-02-12	Pv	1970	Pv	Positive	Pv	Pv	7584	0	8557
167	1st passive surveillance study	2019-02-13	Pv	10847	Pv	Positive	Pv	Pv	23460	0	19890
168	1st passive surveillance study	2019-02-12	Pv	31176	Pv	Positive	Pv	Pv	27610	0	153600
169	1st passive surveillance study	2019-01-22	Pv	4200	Pv	Positive	Pv	Pv	7033	0	23790
170	1st passive surveillance study	2019-01-16	Pv	17330	Pv	Positive	Pv	Pv	26750	0	96320
171	1st passive surveillance study	2019-01-14	Pv	8488	Pv	Positive	Pv	Pv	6699	0	14720
172	1st passive surveillance study	2019-01-14	Pv	718	Pv	Positive	Pv	Pv	1025	0	3665
173	1st passive surveillance study	2019-01-10	Pv	3188	Pv	Positive	Pv	Pv	6645	0	11180
174	1st passive surveillance study	2019-01-18	Pv	4163	Pv	Positive	Pv	Pv	8451	0	17930
175	1st passive surveillance study	2019-01-15	Pv	375	Pv	Positive	Pv	Pv	415.8	0	1003
176	1st passive surveillance study	2019-01-09	Pv	1932	Pv	Positive	Pv	Pv	2456	0	6675
177	1st passive surveillance study	2019-01-09	Pv	2647	Pv	Positive	Pv	Pv	3532	0	12830
178	1st passive surveillance study	2019-01-07	Pv	4019	Pv	Positive	Pv	Pv	8604	0	31370
179	1st passive surveillance study	2019-01-09	Pv	2913	Pv	Positive	Pv	Pv	2350	0	6689
180	1st passive surveillance study	2019-01-07	Pv	8780	Pv	Positive	Pv	Pv	7564	0	18040
181	1st passive surveillance study	2019-01-07	Negative	0	Negative	Negative	Negative	Pv	0.3575	0	0.3533
182	1st passive surveillance study	2019-01-07	Pv	2430	Pf	Positive	Pv	Pv	1700	0	5521
183	1st passive surveillance study	2019-01-03	Pv	2090	Pv	Positive	Pv	Pv	1027	0	2486
184	1st passive surveillance study	2019-01-08	Pv	373	Pv	Positive	Pv	Pv	899.8	0	1694
185	1st passive surveillance study	2019-01-04	Pv	9000	Pv	Positive	Pv	Pv	11080	0	26410
186	1st passive surveillance study	2019-01-04	Pv	865	Pv	Positive	Pv	Pv	860.8	0	3068
187	1st passive surveillance study	2018-11-05	Negative	0	Negative	Negative	Negative	Negative	0	0	0
188	1st passive surveillance study	2018-09-28	Pv	13493	Pv	Positive	Pv	Pv	22080	0	59840
189	1st passive surveillance study	2018-09-01	Pv	24	Pv	Positive	Pv	Pv	58.62	0	197.3
190	1st passive surveillance study	2018-06-27	Pf	7610	Pf	Positive	Pf	Pf/Pv	6689	7215	0.2982
191	1st passive surveillance study	2018-06-21	Pf	5970	Pf	Positive	Pf	Pf	4584	9001	0
192	1st passive surveillance study	2018-02-16	Pv	236	Pv	Positive	Pv	Pv	3003	0	1092
193	1st passive surveillance study	2018-02-14	Pv	5172	Pv	Positive	Pv	Pv	97580	0	40890
194	1st passive surveillance study	2018-02-13	Pv	574	Pv	Positive	Pv	Pv	3805	0	725.1
195	1st passive surveillance study	2018-02-13	Pv	443	Pv	Positive	Pv	Pv	3094	0	735.6
196	1st passive surveillance study	2018-02-12	Pv	19223	Pv	Positive	Pv	Pv	250300	0	78000
197	1st passive surveillance study	2018-02-06	Pf	95	Pf	Positive	Pf	Pf/Pv	27.29	60.32	21.62
198	1st passive surveillance study	2018-02-01	Pv	24300	Pv	Positive	Pv	Pv	376300	0	128300
199	1st passive surveillance study	2018-01-01	Pv	3676	Pv	Positive	Pv	Pv	12900	0	12480
200	1st passive surveillance study	2018-01-30	Pv	8010	Pv	Positive	Pv	Pv	64020	0	49750
201	1st passive surveillance study	2018-01-29	Pv	12816	Pv	Positive	Pv	Pv	70940	0	45250
202	1st passive surveillance study	2018-01-25	Pv	412	Pv	Positive	Pv	Pv	3021	0	550.4
203	1st passive surveillance study	2018-01-25	Pv	60	Pv	Positive	Pv	Pv	374.4	0	116.6
204	1st passive surveillance study	2018-01-25	Pv	177	Pv	Positive	Pv	Pv	1275	0	357.7
205	1st passive surveillance study	2018-01-01	Pv	1010	Pv	Positive	Pv	Pv	14480	0	3769
206	1st passive surveillance study	2018-01-23	Pv	2153	Pv	Positive	Pv	Pv	15180	0	3585
207	1st passive surveillance study	2018-01-23	Pv	17571	Pv	Positive	Pv	Pv	208600	0	55520
208	1st passive surveillance study	2018-01-23	Pv	8571	Pv	Positive	Pv	Pv	72980	0	16200
209	1st passive surveillance study	2018-01-22	Pv	2871	Negative	Positive	Pv	Pv	19740	0	2305
210	1st passive surveillance study	2018-01-22	Pv	687	Pv	Positive	Pv	Pv	24860	0	3486
211	1st passive surveillance study	2018-01-19	Pv	60	Pv	Positive	Pv	Pv	134	0	96.34
212	1st passive surveillance study	2018-01-01	Pv	259	Pv	Positive	Pv	Pv	1616	0	641.7
213	1st passive surveillance study	2018-01-01	Pv	142	Pv	Positive	Pv	Pv	924.9	0.2898	267.3
214	1st passive surveillance study	2018-01-01	Pv	2871	Pv	Positive	Pv	Pv	23220	0	9487
215	1st passive surveillance study	2018-01-01	Pv	3399	Pv	Positive	Pv	Pv	62250	0	7360
216	1st passive surveillance study	2018-01-01	Pv	131	Pv	Positive	Pv	Pv	486.9	0	475
217	1st passive surveillance study	2018-01-08	Pv	2822	Pv	Positive	Pv	Pv	24770	0	10920
218	1st passive surveillance study	2018-01-08	Pv	18971	Pv	Positive	Pv	Pv	182700	0	60910
219	1st passive surveillance study	2018-01-08	Pv	1407	Pv	Positive	Pv	Pv	20230	0	4518
220	1st passive surveillance study	2018-01-05	Pv	20290	Pv	Positive	Pv	Pv	172600	0	68590
221	1st passive surveillance study	2018-01-03	Pv	3229	Pv	Positive	Pv	Pv	16460	0	5758
222	1st passive surveillance study	2018-01-03	Pv	9114	Pv	Positive	Pv	Pv	68240	0	27320
223	1st passive surveillance study	2017-12-19	Pv	46829	Pv	Positive	Pv	Pv	81290	0	34470
224	1st passive surveillance study	2017-12-11	Pv	12571	Pv	Positive	Pv	Pv	40070	0	19950
225	1st passive surveillance study	2017-12-11	Pv	3881	Pv	Positive	Pv	Pv	3912	0	2166
226	1st passive surveillance study	2017-11-17	Pv	1350	Pv	Positive	Pv	Pv	5280	0	1575
227	1st passive surveillance study	2017-11-08	Pv	4019	Pv	Positive	Pv	Pv	7437	0	1753
228	1st passive surveillance study	2018-02-16	Pv	36	Negative	Positive	Pv	Pv	200.5	0	26.01
229	1st passive surveillance study	2018-02-07	Pv	13739	Pv	Positive	Pv	Pv	49360	0	15860
230	1st passive surveillance study	2018-02-06	Pv	6090	Pv	Positive	Pv	Pv	7015	0	2268
231	1st passive surveillance study	2018-02-02	Pv	23084	Pv	Positive	Pv	Pv	91470	0	44180
232	1st passive surveillance study	2018-01-30	Pv	24300	Pv	Positive	Pv	Pv	50260	0	11000
233	1st passive surveillance study	2018-01-26	Pv	1224	Pv	Positive	Pv	Pv	35840	0	17220
234	1st passive surveillance study	2018-01-23	Pv	8116	Pv	Positive	Pv	Pv	12690	0	5314
235	1st passive surveillance study	2018-01-16	Pv	5000	Pv	Positive	Pv	Pv	9937	0.2266	10830
236	1st passive surveillance study	2018-01-09	Pf	6000	Pf	Positive	Pf	Pf	12730	24630	0
237	1st passive surveillance study	2018-01-08	Pv	60	Negative	Positive	Pv	Pv	704.1	0	89.5
238	1st passive surveillance study	2018-01-08	Pf	660	Negative	Positive	Pf	Pf	2271	4501	0
239	1st passive surveillance study	2018-01-04	Pf	714	Pf	Positive	Pf	Pf/Pv	667.1	555.6	0.6378
240	1st passive surveillance study	2018-01-04	Pf	1912	Pf	Positive	Pf	Pf	2699	1722	0
241	1st passive surveillance study	2018-01-04	Pf	118	Pf	Positive	Pf	Pf	201.3	131.7	0
242	1st passive surveillance study	2018-01-03	Pv	11680	Pv	Positive	Pv	Pv	37290	0	8700
243	1st passive surveillance study	2017-11-28	Pv	33088	Pv	Positive	Pv	Pv	135800	0	38920
244	1st passive surveillance study	2017-11-14	Pf	11827	Pf	Positive	Pf	Pf	15000	11980	0
245	1st passive surveillance study	2017-11-14	Pv	7067	Pv	Positive	Pv	Pv	27350	0	9242
246	1st passive surveillance study	2015-01-09	Pf	3130	Pf	Positive	Pf	Pf	7660	6374	0
247	1st passive surveillance study	2015-08-05	Pv	6564	Pv	Positive	Pv	Pv	25500	0	4538
248	1st passive surveillance study	2018-08-03	Pf	1931	Pf	Positive	Pf	Pf	1460	1297	0
249	1st passive surveillance study	2015-07-31	Pv	480	Pf	Positive	Pv	Pv	1605	0	376.8
250	1st passive surveillance study	2015-07-20	Pf	2776	Pf	Positive	Pf	Pf/Pv	6474	5201	0.5174
251	1st passive surveillance study	2015-07-16	Pf	7980	Pf	Positive	Pf	Pf	45480	23160	0
252	1st passive surveillance study	2015-07-13	Pv	4654	Pv	Positive	Pv	Pv	7045	0	3697
253	1st passive surveillance study	2015-07-10	Pv	7723	Pv	Positive	Pv	Pv	18420	0	6556
254	1st passive surveillance study	2015-03-27	Pv	2158	Pv	Positive	Pv	Pv	5535	0	1591
255	1st passive surveillance study	2015-02-11	Pv	702	Pv	Positive	Pv	Pv	160.9	0	35.39
256	1st passive surveillance study	2015-01-01	Pv	69235	Pv	Positive	Pv	Pv	140100	0	43340
257	1st passive surveillance study	2015-01-13	Pv	615	Pv	Positive	Pv	Pv	3020	0	450.4
258	1st passive surveillance study	2015-01-13	Pv	6279	Pv	Positive	Pv	Pv	81380	0	13580
259	2nd passive surveillance study	2019-04-01	Negative	0	Negative	Negative	Negative	Negative	0	0	0
260	2nd passive surveillance study	2019-04-01	Negative	0	Negative	Negative	Negative	Negative	0	0	0
261	2nd passive surveillance study	2019-04-01	Negative	0	Negative	Negative	Negative	Negative	0	0	0
262	2nd passive surveillance study	2019-04-01	Pv	857	Pv	Positive	Pv	Pv	341.9	0	627.6
263	2nd passive surveillance study	2019-04-01	Negative	0	Negative	Negative	Negative	Negative	0	0	0
264	2nd passive surveillance study	2019-04-01	Negative	0	Negative	Negative	Negative	Negative	0	0	0
265	2nd passive surveillance study	2019-03-01	Negative	0	Negative	Negative	Negative	Negative	0	0	0
266	2nd passive surveillance study	2019-03-01	Negative	0	Negative	Negative	Negative	Negative	0	0	0
267	2nd passive surveillance study	2019-03-01	Pv	450	Pv	Positive	Pv	Pv	231.5	0	541.9
268	2nd passive surveillance study	2019-03-01	Pv	6735	Pv	Positive	Pv	Pv	7670	0	10700
269	2nd passive surveillance study	2019-03-01	Negative	0	Negative	Negative	Negative	Negative	0	0	0
270	2nd passive surveillance study	2019-03-01	Negative	0	Negative	Negative	Negative	Negative	0	0	0
271	2nd passive surveillance study	2019-03-01	Negative	0	Negative	Negative	Negative	Negative	0	0	0
272	2nd passive surveillance study	2019-03-01	Negative	0	Negative	Negative	Negative	Negative	0	0	0
273	2nd passive surveillance study	2019-03-01	Pv	735	Pv	Positive	Pv	Pv	544.4	0	1483
274	2nd passive surveillance study	2019-03-01	Negative	0	Negative	Negative	Negative	Negative	0	0	0
275	2nd passive surveillance study	2019-03-01	Negative	0	Negative	Negative	Negative	Pv	0.01519	0	0
276	2nd passive surveillance study	2019-03-01	Negative	0	Negative	Negative	Negative	Negative	0	0	0
277	2nd passive surveillance study	2019-03-01	Negative	0	Negative	Negative	Negative	Negative	0	0	0
278	2nd passive surveillance study	2019-03-01	Negative	0	Negative	Negative	Negative	Negative	0	0	0
279	2nd passive surveillance study	2019-03-01	Negative	0	Negative	Negative	Negative	Negative	0	0	0
280	2nd passive surveillance study	2019-03-01	Negative	0	Negative	Negative	Negative	Negative	0	0	0
281	2nd passive surveillance study	2019-03-01	Negative	0	Negative	Negative	Negative	Negative	0	0	0
282	2nd passive surveillance study	2019-03-01	Negative	0	Negative	Negative	Negative	Negative	0	0	0
283	2nd passive surveillance study	2019-03-01	Negative	0	Negative	Negative	Negative	Negative	0	0	0
